# Supplementary material for: Proteomics Identifies Substrates and a Novel Component in hSnd2-Dependent ER Protein Targeting
Source: Cells. 2022 Sep 19;11(18):2925. doi: 10.3390/cells11182925 (PMC9496750; doi:10.3390/cells11182925)
Supplement: Supplementary file 1 [file cells-11-02925-s001.zip]

Archive with 1 entries (1 files):
- cells-1904948-supplementary.pdf
